# Supplementary material for: A Thermodynamic Analysis of the Binding Specificity between Four Human PDZ Domains and Eight Host, Viral and Designed Ligands
Source: Biomolecules. 2021 Jul 21;11(8):1071. doi: 10.3390/biom11081071 (PMC8393326; doi:10.3390/biom11081071)
Supplement: Supplementary file 1 [file biomolecules-11-01071-s001.zip]

Archive with 1 entries (1 files):
- biomolecules-1281405-supplementary.pdf
